# Supplementary material for: All-Trans Retinoic Acid Induces Differentiation and Downregulates Stemness Markers and MGMT Expression in Glioblastoma Stem Cells
Source: Cells. 2025 May 20;14(10):746. doi: 10.3390/cells14100746 (PMC12109622; doi:10.3390/cells14100746)
Supplement: Supplementary file 1 [file cells-14-00746-s001.zip]

Archive with 1 entries (1 files):
- cells-3612945-supplementary.pdf
